# Supplementary material for: Obligatory role for PKCδ in PIP2‐mediated activation of store‐operated TRPC1 channels in vascular smooth muscle cells
Source: J Physiol. 2020 Jul 21;598(18):3911–25. doi: 10.1113/JP279947 (PMC7656825; doi:10.1113/JP279947)
Supplement: Supplementary file 1 — Statistical Summary Document [file TJP-598-3911-s001.xlsx]

## Sheet: Statistical Summary Table
Statistical Summary Document
Manuscript Title: Obligatory role for PKCδ in PIP2-mediated activation of store-operated TRPC1 channels in vascular smooth muscle cells
Authors: Miguel A.S. Martín-Aragón Baudel, Jian Shi, William A. Large and Anthony P. Albert
Animal model used, if applicable: Freshly isolated and primary cultured rat mesenteric artery vascular smooth muscle cells and tissue lysates used in vitro studies - patch clamp electrophysiology, western blotting, immunocytochemistry, protein knockdown using morpholino oligomer technology, immunoprecipitation, proximity ligation assay
Underlying hypothesis:	The novel PKC isoform, PKCδ, is essential for activation of store-operated TRPC1 channels in vascular smooth muscle cells through a mechanism involving phosphatidylinositol 4,5-bisphoshate (PIP2)
Definitions of ‘n’:	Patch clamp electrophysiology: n= number of patches (from at least 3 different rats)
	Western blotting and Immunoprecipitation: n= number of different tissue lysate preparations (2-3 rats used per preparation)
	Immunocytochemistry and Proximity ligation assays: n= number of cells (from at least 3 different rats)
Statistical summary table:
Experimental question number	Finding/ conclusion	Experimental location/variable	Mean value	Standard Deviation	n	P	Units	Data comparisons	Statistical test	Any other variable	Figure/table in which data are presented	Comments
Multiple comparisons for the same question are shown in different rows		e.g. cortex vs cerebellum or genotype	(or other summary statistic)	(SD)	(value)	If P is considered significant against a stated confidence limit, authors may indicate this in bold		e.g. WT vs KO		e.g. subjects’ age or sex		e.g. observation
1 - Does store depletion and	Functional TRPC1-based SOCs are present	Control whole-cell current at -80 mV	-1.15	0.62	6		pA/pF				Figure 1
vasoconstrictors induce TRPC1-based	in VSMCs	Peak whole-cell current activated at -80 mV	-2.74	0.88	6	p=0.0015	pA/pF	Peak current vs control current at -80 mV	Two-way ANOVA, Tukey multiple comparisons test		Figure 1
SOCs in VSMCs?
		Control single TRPC1 channel activity at -80 mV	0.14	0.07	6		NPo				Figure 10
		Peak methoxamine-evoked TRPC1 channel activity at -80 mV	0.51	0.2	6	p=0.0035	NPo	Peak vs Control single channel activity at -80 mV	Paired t-test		Figure 10
	Whole-cell currents are blocked	Peak whole-cell current at -80 mV after bath application of Pico145	-0.89	0.35	6	p=0.0005	pA/pF	Peak current vs Pico145 at -80 mV	Two-way ANOVA, Tukey multiple comparisons test		Figure 1
	by Pico145 and T1E3	Peak whole cell current at -80 mV after bath application of T1E3	-0.84	0.43	6	p=0.0001	pA/pF	Peak current vs T1E3 at -80 mV	Two-way ANOVA, Tukey multiple comparisons test		Figure 1
2 - Are PKC and novel PKC isoforms	Activation of TRPC1-based SOCs by store	Peak whole-cell current after bath application of GF109203X at -80 mV	-0.91	0.45	7	p=0.0051	pA/pF	Peak current vs GF109203X at -80 mV	Two-way ANOVA, Tukey multiple comparisons test		Figure 1
involved in activation of store-operated	depletion and vasoconstrictors are inhibited	Peak whole-cell current after bath application of deltaV1-TAT at -80 mV	-1.26	0.57	6	p=0.0001	pA/pF	Peak current vs deltaV1-TAT at -80 mV	Two-way ANOVA, Tukey multiple comparisons test		Figure 4
TRPC1 SOCs?	by pan selective and PKCdelta specific
	inhibitors	Control whole-cell current at -80 mV with PKCdelta8-17 in patch pipette
		solution	-0.97	0.27	6		pA/pF				Figure 4
		Peak whole-cell current activated at -80 mV with PKCdelta8-17
		peptide in patch pipette solution	-2.01	1.1	6	p=0.0902	pA/pF	Peak current vs Control current at -80 mV	Two-way ANOVA, Tukey multiple comparisons test		Figure 4
		Control whole-cell current at -80 mV with PKCepsilon peptide in patch
		pipette solution	-0.84	0.21	5		pA/pF				Figure 4
		Peak whole-cell current at -80 mV with PKCepsilon peptide in
		patch pipette solution	-3.39	1.42	5	p=0.0006	pA/pF	Peak current vs Control current at -80 mV	Two-way ANOVA, Tukey multpile comparisons t-test		Figure 4
		Peak whole-cell current at -80 mV with PKCepsilon peptide in
		patch pipette solution and bath application of deltaV1-TAT	-0.99	0.56	5	p=0.0012	pA/pF	Peak current vs PKCepsilon+deltaV1-TAT at -80 mV	Two-way ANOVA, Tukey multpile comparisons t-test		Figure 4
		Peak methoxamine-evoked TRPC1 channel activity at -80 mV	0.51	0.2	6		NPo				Figure 10
		Peak methoxamine-evoked TRPC1 channel activity at -80 mV after
		bath application of deltaV1-TAT	0.11	0.08	6	p=0.0029	NPo	Peak MO vs Peak MO + deltaV1-TAT	Paired t-test		Figure 10
	Activation of TRPC1-based SOCs are	Western blot - PKCdelta expression - scrambled morpholino	100	0	3		relative units				Figure 5
	inhibited by knockdown of PKCd	Western blot - PKCdelta expression - PKCdelta specific morpholino	53.18	11.71	3	p=0.0202	relative units	Scrambled vs PKCdelta specific oligomers	Unpaired t-test		Figure 5
	expression by morpholino oligomers
		Control whole-cell current at -80 mV - scrambled oligomers	-1.07	0.68	9		pA/pF				Figure 5
		Peak whole-cell current at -80 mV - scrambled oligomers	-2.57	0.89	9	p=0.0003	pA/pF	Control vs Peak - scrambled oligomers	Two-way ANOVA, Tukey multiple comparisons test		Figure 5
		Control whole-cell current at -80 mV - PKCdelta specific oligomers	-1.05	0.59	10		pA/pF				Figure 5
		Peak whole-cell current at -80 mV - PKCdelta specific oligomers	-1.36	0.69	10	p=0.8240	pA/pF	Control vs Peak - PKCdelta specific oligomers	Two-way ANOVA, Tukey multiple comparisons test		Figure 5
						p=0.0051	pA/pF	Peak - scram vs Peakdelta specific oligomers	Two-way ANOVA, Tukey multiple comparisons test		Figure 5
3 - Does store depletion induce	Store depletion increase interactions	Puncta - control	6.1	3.9	19		No. of puncta per cell				Figure 7
PKCdelta-mediated phosphorylation	between TRPC1 and phosphorlyated-	Puncta after bath application of BAPTA-AM	20.5	9.9	30	p=0.0001	No. of puncta per cell	Control vs BAPTA-AM	Unpaired t-test		Figure 7
of TRPC1?	serine/threonine residues	Puncta after bath application of BAPTA-AM + deltaV1-TAT	8.3	4.2	25	p=0.0001	No. of puncta per cell	BAPTA-AM vs BAPTA-AM+deltaV1-TAT	Unpaired t-test		Figure 7
	Store-operated interactions between	Puncta after bath application of BAPTA-AM - Scrambled oligomers	22.4	10.4	30		No. of puncta per cell				Figure 7
	TRPC1 and phosphorlyated serine/threonine	Puncta after bath application of BAPTA-AM - PKCdelta specific oligomers	7.2	4.9	25	p=0.0001	No. of puncta per cell	Scrambled vs PKCdelta specific	Unpaired t-test		Figure 7
	resides are reduced by knockdown of
	PKCdelta	Control - fresh isolated VSMCs	6.1	3.9	19		No. of puncta per cell				Figure 7
		Control - Scrambled oligomers	8.7	4.3	26	p=0.0490	No. of puncta per cell	Freshly isolated VSMCs vs Scrambled	Unpaired t-test		Figure 7
		BAPTA-AM - freshly isolated VSMCs	20.5	9.9	30		No. of puncta per cell				Figure 7
		BAPTA-AM - Scrambled oligomers	22.4	10.4	30	p=0.4653	No. of puncta per cell	Freshly isolated VSMCs vs Scrambled	Unpaired t-test		Figure 7
	Store depletion increases interactions	Puncta - control	7.6	5.2	23		No. of puncta per cell				Figure 8
	between TRPC1 and PIP2	Puncta after bath application of BAPTA-AM	34.6	14.1	24	p=0.0001	No. of puncta per cell	Control vs BAPTA-AM	Unpaired t-test		Figure 8
		Puncta after bath application of BAPTA+AM + deltaV1-TAT	6.5	2.9	19	p=0.0001	No. of puncta per cell	BAPTA-AM vs BAPTA-AM + deltaV1-TAT	Unpaired t-test		Figure 8
		Puncta after bath application of BAPTA-AM + Wortmannin	6.1	3.7	20	p=0.0001	No. of puncta per cell	BAPTA-AM vs BAPTA-AM + wortmannin	Unpaired t-test		Figure 8
4. Does store depletion induced interactions	Activation of TRPC1 currents by the PKC	Control whole-cell current	-0.71	0.13	8		pA/pF				Figure 9
between TRPC1 and PIP2 which are mediated	activator PDBu are increased by PIP2 and	Peak whole-cell current induced by PDBu	-2.12	0.8	8	p=0.0001	pA/pF	Control vs Peak	Two-way ANOVA, Tukey multiple comparisons test		Figure 9
by PKCdelta?	are mediated PKCdelta
		Control whole-cell current - in the presence of PIP2 in pipette	-0.75	0.18	5		pA/pF				Figure 9
		Peak whole-cell current - in the presence of PIP2 in pipette	-1	0.08	5	p=0.6151	pA/pF	Control vs Peak	Two-way ANOVA, Tukey multiple comparisons test		Figure 9
		Peak whole-cell current induced by PDBu	-2.12	0.8	8		pA/pF				Figure 9
		Peak whole-cell current induced by PDBu with PIP2 in pipette	-2.88	0.78	7	p=0.0291	pA/pF	PDBu alone vs PDBu+PIP2	Unpaired t-test		Figure 9
		Peak whole-cell current induced by PDBu with PIP2 in pipette	-2.88	0.78	7						Figure 9
		Peak whole-cell current induced by PDBu+PIP2 + deltaV1-TAT	-0.84	0.38	7	p=0.0001	pA/pF	Control vs PDBu+PIP2 vs deltaV1-TAT	Two-way ANOVA, Tukey multiple comparisons test		Figure 9
		Peak whole-cell current induced by PDBu+PIP2 + T1E3	-1.13	0.24	5	p=0.0001	pA/pF	Peak - PDBu+PIP2 vs wortmannin	Two-way ANOVA, Tukey multiple comparisons test		Figure 9
